# Supplementary material for: Epidemiological Data Mining for Assisting with Foodborne Outbreak Investigation
Source: Foods. 2023 Oct 19;12(20):3825. doi: 10.3390/foods12203825 (PMC10606626; doi:10.3390/foods12203825)
Supplement: Supplementary file 1 [file foods-12-03825-s001.zip]

Archive with 1 entries (1 files):
- foods-2664043-supplementary.pdf
